# Supplementary material for: Cholesterol Modulation Attenuates the AD-like Phenotype Induced by Herpes Simplex Virus Type 1 Infection
Source: Biomolecules. 2024 May 20;14(5):603. doi: 10.3390/biom14050603 (PMC11117519; doi:10.3390/biom14050603)
Supplement: Supplementary file 1 [file biomolecules-14-00603-s001.zip]

Archive with 1 entries (1 files):
- biomolecules-2990345-supplementary.pdf
